# Supplementary material for: Exploring the links between social connection and physical functioning among older Adults: A network analysis
Source: PLoS One. 2026 Mar 23;21(3):e0342656. doi: 10.1371/journal.pone.0342656 (PMC13008092; doi:10.1371/journal.pone.0342656)
Supplement: S1 Table — (ZIP) [file pone.0342656.s001.zip]

Archive with 24 entries (24 files):
- S1 Fig.pdf
- __MACOSX/._S1 Fig.pdf
- S1 Table.pdf
- __MACOSX/._S1 Table.pdf
- S2 Fig .pdf
- __MACOSX/._S2 Fig .pdf
- S2 Table.pdf
- __MACOSX/._S2 Table.pdf
- S3 Fig .pdf
- __MACOSX/._S3 Fig .pdf
- S3 Table.pdf
- __MACOSX/._S3 Table.pdf
- S4 Fig.pdf
- __MACOSX/._S4 Fig.pdf
- S4 Table.pdf
- __MACOSX/._S4 Table.pdf
- S5 Fig.pdf
- __MACOSX/._S5 Fig.pdf
- S5 Table.pdf
- __MACOSX/._S5 Table.pdf
- S6 Fig.pdf
- __MACOSX/._S6 Fig.pdf
- S7 Fig.pdf
- __MACOSX/._S7 Fig.pdf
